# Supplementary material for: A clock-dependent brake for rhythmic arousal in the dorsomedial hypothalamus
Source: Nat Commun. 2023 Oct 11;14:6381. doi: 10.1038/s41467-023-41877-4 (PMC10567910; doi:10.1038/s41467-023-41877-4)
Supplement: Supplementary file 7 — Source Data [file 41467_2023_41877_MOESM7_ESM.xlsx]

## Sheet: Fig. 1d
			Z dF/F
			NREM	Wakefulness	REM
			1.93605	2.88876	5.23083
			1.41921	3.15497	4.02584
			1.85919	3.21388	5.82323
			1.90339	3.04617	6.21747

## Sheet: Fig. 1e
			Transient Frequency (Hz)
			NREM	Wakefulness	REM
			0.602605	1.31477	0.342716
			0.328817	1.4099	0.387016
			0.461373	1.00092	0.32864
			0.62554	1.13797	0.410266

## Sheet: Fig. 1f
		Transient Frequency (Hz) Wakefulness
		ZT0	ZT12
		1.15425	1.47528
		1.05219	1.76762
		0.836019	1.16583
		1.03343	1.2425

## Sheet: Fig. 2c
			Wake amount (% / hr bin)
			hM3D-Gq
	Time after injection		Vehicle					CNO
		1hr	33.6111	43.8889	57.5	50		100	100	100	100
		2hr	51.1111	46.1111	41.3889	31.3889		100	100	100	100
		3hr	29.7222	40.2778	14.7222	28.0556		88.6111	100	99.4444	100
		4hr	18.0556	34.1667	25	14.4444		76.3889	100	100	96.3889
		5hr	38.3333	31.6667	5.83333	64.4444		75	100	98.0556	87.5
		6hr	77.5	78.3333	94.7222	79.4444		91.3889	100	98.8889	92.2222
		7hr	100	100	96.3889	100		89.7222	97.7778	91.3889	83.3333
		8hr	69.1667	100	100	73.0556		79.4444	76.1111	69.7222	70.8333

## Sheet: Fig. 2d
				Total locomotor activity
				hM3D-Gq
				Veh	CNO
				14312	15766
				26984	119781
				9521	110286
				69168	133456
				23024	60745
				45844	130178

## Sheet: Fig. 2g
		NREM (% / hr bin)
		hM4D-Gi
	Time after injection	Vehicle							CNO
	1 hr	40.83	28.61	40.97	53.33	55	57.5		17.5	43.06	15.28	33.89	51.11	26.67
	2 hr	41.39	54.17	59.58	54.44	43.06	48.61		52.22	58.61	74.72	89.17	81.94	61.11
	3 hr	27.5	26.39	21.11	12.78	30.28	1.389		60.28	37.78	61.11	28.06	58.89	48.06
	4 hr	13.89	4.444	10.14	11.67	1.944	0		50.56	48.33	22.78	69.72	52.5	62.22

## Sheet: Fig. 2h
			Total locomotor activity
			hM4D-Gi
			Vehicle	CNO
			12887	14936
			24954	18585
			23971	8807
			28920	20207
			10811	4270
			18772	12115

## Sheet: Fig. 4d
			mWAKE+
			Wake amount (% / min bin)								Total wake amount (%)
		Time (min)									Pre	Stim	Post
		1	54.76	38.0957	40	26.668					51.996	100	94.3328
		2	69.0471	38.0943	30	43.334					34.5239	100	100
		3	50	35.7143	33.334	33.334					26.6674	100	98.333
		4	71.4286	26.1914	23.334	26.668					26.6672	100	99.3334
		5	45.2371	21.4286	30.002	26.668
		6	45.2371	40.4757	33.332	26.666
		7	38.0957	28.57	30	33.334
		8	47.62	42.8586	10.002	6.666
		9	40.4771	38.0957	16.67	23.334
		10	30.95	35.7143	20	20
	Opto Stim	11	100	100	100	100
		12	100	100	100	100
		13	100	100	100	100
		14	100	100	100	100
		15	100	100	100	100
		16	100	100	100	100
		17	100	100	100	100
		18	100	100	100	100
		19	100	100	100	100
		20	100	100	100	100
		21	100	100	100	100
		22	100	100	96.666	100
		23	100	100	96.666	100
		24	100	100	100	100
		25	97.6186	100	96.666	100
		26	92.8557	100	96.666	100
		27	97.6186	100	100	100
		28	85.7129	100	100	100
		29	92.8571	100	100	93.334
		30	92.8571	100	96.666	100

## Sheet: Fig. 4g
			mWAKE+ GABA+
			Wake amount (% / min bin)								Total wake amount (%)
		Time (min)									Pre	Stimu	Post
		1	61.9043	47.9162	16.6667	26.19					28.0951	88.8094	66.4284
		2	47.62	43.75	24.0744	21.4286					26.6669	98.3334	57.0842
		3	38.0957	41.6662	22.2244	4.76286					14.6302	93.3331	53.3332
		4	19.0486	12.5013	14.8144	19.0486					17.143	97.6189	82.1429
		5	21.4286	14.5838	14.8156	14.2857
		6	30.9514	20.8325	11.1122	21.4286
		7	9.52286	18.7512	11.1111	26.19
		8	7.14286	18.75	12.9644	21.4286
		9	19.0486	31.25	1.85222	11.9043
		10	26.1886	16.6675	16.6667	4.76286
	Opto Stim	11	85.7143	83.3337	74.0733	80.9514
		12	95.2386	100	88.8889	100
		13	97.6186	100	88.8889	100
		14	95.2371	100	98.1478	100
		15	95.2386	100	100	100
		16	76.19	100	98.1478	100
		17	85.7143	100	98.1478	100
		18	80.9529	100	100	100
		19	90.4757	100	100	97.6186
		20	85.7143	100	87.0367	97.6186
		21	69.0486	91.6675	79.63	95.2371
		22	54.7614	72.9175	77.7778	88.0957
		23	52.38	77.0837	57.4067	88.0957
		24	52.3814	68.7512	51.8522	80.9514
		25	71.4286	52.0838	59.2589	92.8571
		26	78.5714	45.835	57.4067	76.19
		27	83.3329	39.585	53.7044	78.5714
		28	71.4286	22.9175	42.5911	83.3343
		29	71.4286	45.8338	35.1856	71.4286
		30	59.5229	54.1675	18.5189	66.6671

## Sheet: Fig. 4h
			Latency to arousal (s)
			mWAKE+	mWAKE+ GABA+
			0.9	9.28571
			0	10.5625
			0.8	32.5
			0.7	14.4286

[truncated: 34 more sheets: Fig. 4i, Fig. 4j, Fig. 4k, Fig. 5a, 5b, Fig. 5c, 5d, Fig. 5f, Fig. 5g, Fig. 5h, Fig. 5i, Fig. 5j, Fig. 6d, Fig. 6g, Fig. 6h, Fig. S1e, Fig. S1f, Fig. S1g, Fig. S2c, Fig. S2d, Fig. S2e, Fig. S2f …]
